# Supplementary material for: Humoral response after SARS-CoV-2 mRNA vaccines in dialysis patients: Integrating anti-SARS-CoV-2 Spike-Protein-RBD antibody monitoring to manage dialysis centers in pandemic times
Source: PLoS One. 2021 Oct 5;16(10):e0257646. doi: 10.1371/journal.pone.0257646 (PMC8491898; doi:10.1371/journal.pone.0257646)
Supplement: S1 Data — (XLSX) [file pone.0257646.s001.xlsx]

## Sheet: Feuil1
Index	DEVENIR	AGE	AGE-2	INFECTION COVID	INFECTION SARS CoV2	CAUSE NO VACC	DATE 1 ERE INJECTION	2eme injection	Séro Nucléocapside FP	RESULTAT SEROLOGIE M0	DELAI SEROLOGIE	DELAI SERO-1	SEROPOSITIF ANTI-SPIKE	IgG	RESULTAT SEROLOGIE M1	Low Respond	High Resp	POIDS (Kgs)	Taille (cm)	Taille m	BMI	SURPOIDS	SEX	Cause Nephropathy	DIAB (O/N)	HTA	CORONARY DIS	Peripheral Artery Dis	Chronic Heart Failure	COPD/Asthma	Cirrhosis	Cancer Actif	Maladie Auto-Immune	Immunocom- promised	Tx antérieure Rénale	Other Organ Tx	Ttt Immuno-suppresseur	iRAS	Hb (g/dl)	Lymphocytes/mm3	ALB (g/L	DENUTRITION	CRP (mg/L)	Former COVID	Clinical Presentation	Hospitalisation COVID	O2 COVID	REA COVID	Iron Dose (mg/Week)
4	ANALYSABLE	88.9836	88.8301				2021-01-20	YES		NEGATIF	35	35	SEROPOSITIVE	5004.5	5004.5	RESPONDERS	Low or Norm Resp	76.5	166	1.66	27.7616	OUI	F	DIABETIQUE	OUI	OUI	NON	OUI	NON	NON	NON	NON	NON	NON	NON	NON	NON	OUI	11.1	1.39	38.4	NON	1	NON					25
5	ANALYSABLE	90.337	90.1808				2021-01-21	YES		NEGATIF	35	35	SEROPOSITIVE	4714.7	4714.7	RESPONDERS	Low or Norm Resp	70	175	1.75	22.8571	NON	M	Vasculaire	NON	OUI	OUI	OUI	OUI	NON	NON	NON	NON	NON	NON	NON	NON	OUI	12.4	0.79	36.3	NON	5	NON					50
6	GRAFT		55.4795				2021-01-29	NO 2nd Vacc		NEGATIF
7	ANALYSABLE	82.6055	82.4521				2021-01-28	YES		NEGATIF	27	27	SEROPOSITIVE	1239.6	1239.6	RESPONDERS	Low or Norm Resp	64.5	162	1.62	24.577	NON	F	Uropathy/reduction	NON	OUI	NON	NON	NON	NON	NON	NON	NON	NON	NON	NON	NON	NON	10.9	2.37	39.5	NON	2	NON
8	ANALYSABLE	72.5123	72.3562				2021-01-21	YES		NEGATIF	35	35	SEROPOSITIVE	828.1	828.1	RESPONDERS	Low or Norm Resp	108.5	180	1.8	33.4877	OUI	M	DIABETIQUE	OUI	OUI	NON	OUI	NON	NON	NON	OUI	NON	NON	NON	NON	NON	OUI	13.3	1.7	35.2	NON	2.2	NON					50
9	ANALYSABLE	68.3534	68.2				2021-01-20	YES		NEGATIF	35	35	SEROPOSITIVE	4020.3	4020.3	RESPONDERS	Low or Norm Resp	70.5	163	1.63	26.5347	OUI	M	DIABETIQUE	OUI	OUI	NON	NON	NON	NON	NON	NON	NON	NON	NON	NON	NON	OUI	10.6	0.65	43	NON	1	NON
10	ANALYSABLE	61.2849	61.1315				2021-01-20	YES		NEGATIF	35	35	SEROPOSITIVE	11971	11971	RESPONDERS	High Resp	44.5	140	1.4	22.7041	NON	M	Uropathy/reduction	NON	OUI	OUI	NON	NON	NON	NON	NON	NON	NON	NON	NON	NON	OUI	10	1.2	35.2	NON	5	NON					0
11	GRAFT		72.7068				2021-01-21	YES		NEGATIF
12	NO VACC		70.3671			REFUS
13	ANALYSABLE	83.4274	83.274				2021-01-20	YES		NEGATIF	35	35	SEROPOSITIVE	1248.8	1248.8	RESPONDERS	Low or Norm Resp	73.5	165	1.65	26.9972	OUI	M	NTIC	NON	OUI	NON	OUI	NON	NON	NON	NON	NON	NON	NON	NON	NON	NON	12.2	1.38	39.2	NON	9	NON
14	ANALYSABLE	88.5726	88.4192				2021-01-29	YES		NEGATIF	26	26	SEROPOSITIVE	24490.2	24490.2	RESPONDERS	High Resp	72	165	1.65	26.4463	NON	M	Indéterminée	NON	OUI	NON	NON	NON	NON	NON	NON	NON	NON	NON	NON	NON	NON	11.5	1.17	36.2	NON	2	NON					25
16	ANALYSABLE	88.1726	88.0192				2021-01-28	YES		NEGATIF	27	27	SEROPOSITIVE	319.8	319.8	Low REPONDEUR	Low or Norm Resp	55.5	150	1.5	24.6667	NON	F	Glom	NON	OUI	NON	NON	NON	NON	NON	NON	NON	NON	NON	NON	NON	OUI	10.7	1.21	38.6	NON	3	NON
17	ANALYSABLE	31.8548	31.7014				2021-01-29	YES		NEGATIF	26	26	SEROPOSITIVE	1387.3	1387.3	RESPONDERS	Low or Norm Resp	44.5	160	1.6	17.3828	NON	F	Uropathy/reduction	NON	NON	NON	NON	NON	NON	NON	NON	NON	OUI	OUI	NON	OUI	NON	11.4	0.78	31.3	NON	36	NON					25
18	GRAFT		67.6356				2021-02-11	NO 2nd Vacc		NEGATIF
19	IN PROGRESS	81.4959	81.3397				2021-01-28	NO 2nd Vacc	FP	POSITIF	49	49						73.5	174	1.74	24.2767	NON	M	Vasculaire	NON	NON	NON	NON	NON	NON	NON	OUI	NON	NON	NON	NON	NON	NON	11.1	0.79	37.8		2	NON
20	ANALYSABLE	79.6877	79.5342				2021-01-28	YES		NEGATIF	27	27	SEROPOSITIVE	1557.5	1557.5	RESPONDERS	Low or Norm Resp	60.5	161	1.61	23.3401	NON	M	DIABETIQUE	OUI	OUI	NON	OUI	NON	NON	NON	NON	NON	NON	NON	NON	NON	OUI	12.4	0.62	41.7	NON	5	NON
21	ANALYSABLE	79.6795	79.526				2021-01-28	YES		NEGATIF	27	27	SERONEGATIVE	1.6	1.6	Low REPONDEUR	Low or Norm Resp	76	181	1.81	23.1983	OUI	M	Vasculaire	NON	OUI	NON	NON	NON	NON	NON	NON	OUI	OUI	NON	NON	NON	NON	10.6		37.9	NON	2
22	ANALYSABLE	81.1863	81.0329				2021-01-20	YES		NEGATIF	35	35	SEROPOSITIVE	2578.9	2578.9	RESPONDERS	Low or Norm Resp	64	172	1.72	21.6333	NON	M	Uropathy/reduction	NON	OUI	NON	NON	NON	NON	NON	NON	NON	NON	NON	NON	NON	NON	12.1	1.14	39	NON	2	NON					50
23	ANALYSABLE	87.8575	87.7041				2021-01-28	YES		NEGATIF	27	27	SEROPOSITIVE	339.3	339.3	Low REPONDEUR	Low or Norm Resp	74.5	160	1.6	29.1016	OUI	F	NTIC	NON	OUI	NON	NON	NON	NON	NON	NON	NON	NON	NON	NON	NON	NON	11.8	1.65	28.4	OUI	12	NON
24	ANALYSABLE	69.737	69.5836				2021-01-20	YES		NEGATIF	35	35	SEROPOSITIVE	1394	1394	RESPONDERS	Low or Norm Resp	67.5	153	1.53	28.8351	OUI	F	NTIC	NON	NON	NON	NON	NON	OUI	NON	NON	OUI	NON	OUI	NON	NON	NON	10.3	0.73	41	NON	1	NON					25
25	DC		88.063				2021-01-28	YES		NEGATIF
26	ANALYSABLE	53.4904	53.2795				2021-02-18	YES		NEGATIF	27	27	SEROPOSITIVE	3931.2	3931.2	RESPONDERS	Low or Norm Resp	49	149	1.49	22.0711	NON	F	NTIC	NON	OUI	NON	NON	NON	NON	NON	NON	NON	NON	NON	NON	NON	NON	11.4	1.13	33	NON	2
27	ANALYSABLE	81.0575	80.9041				2021-01-28	YES		NEGATIF	27	27	SEROPOSITIVE	766.7	766.7	RESPONDERS	Low or Norm Resp	69.5	162	1.62	26.4822	OUI	F	Uropathy/reduction	NON	OUI	NON	NON	NON	NON	NON	NON	NON	NON	NON	NON	NON	OUI	10.3	0.78	40.7	NON	3	NON
28	ANALYSABLE	91.2548	91.1014				2021-01-20	YES		NEGATIF	35	35	SEROPOSITIVE	395	395	Low REPONDEUR	Low or Norm Resp	77	156	1.56	31.6404	OUI	F	Indéterminée	OUI	OUI	NON	NON	NON	NON	NON	NON	NON	NON	NON	NON	NON	NON	10.4	1.51	37.8	NON	2	NON					25
30	ANALYSABLE	55.1671	55.0137				2021-01-20	YES		NEGATIF	35	35	SEROPOSITIVE	5823.4	5823.4	RESPONDERS	Low or Norm Resp	70.5	177	1.77	22.5031	NON	M	PKR	NON	OUI	NON	NON	NON	OUI	NON	NON	NON	NON	NON	NON	NON	OUI	13.6	0.8	37.7	NON	2	NON					50
31	NO VACC		84.9699			REFUS
32	ANALYSABLE	71.1425	70.9863				2021-01-21	YES		NEGATIF	35	35	SEROPOSITIVE	15855.1	15855.1	RESPONDERS	High Resp	105	180	1.8	32.4074	OUI	M	DIABETIQUE	OUI	OUI	NON	OUI	NON	NON	NON	NON	NON	NON	NON	NON	NON	OUI	12.5	1.11	37.2	NON	2.1	NON					0
33	ANALYSABLE	68.989	68.8356				2021-01-20	YES		NEGATIF	35	35	SEROPOSITIVE	2485.5	2485.5	RESPONDERS	Low or Norm Resp	74.5	171	1.71	25.4779	OUI	F	Glom	NON	OUI	NON	NON	NON	NON	NON	NON	NON	NON	NON	NON	NON	NON	12.1	0.9	33.9	NON	1	NON
34	ANALYSABLE	84.1479	83.9945				2021-01-29	YES		NEGATIF	26	26	SEROPOSITIVE	4247.1	4247.1	RESPONDERS	Low or Norm Resp	50	160	1.6	19.5312	NON	M	Indéterminée	NON	OUI	NON	OUI	OUI	NON	NON	NON	NON	NON	NON	NON	NON	NON	10.6	1.27	37.3	NON	1
35	ANALYSABLE	59.6466	59.4904				2021-01-21	YES		NEGATIF	35	35	SEROPOSITIVE	2466.2	2466.2	RESPONDERS	Low or Norm Resp	65	168	1.68	23.03	NON	F	Uropathy/reduction	NON	OUI	NON	NON	NON	NON	NON	NON	NON	NON	OUI	NON	NON	OUI	12.1	1.51	39.6	NON	3	NON
36	ANALYSABLE	76.5205	76.3671	2020-07-10	SARS CoV2		2021-01-28	YES	VP	POSITIF	27	27	SEROPOSITIVE	29267.9	29267.9	RESPONDERS	High Resp	74	165	1.65	27.1809	OUI	M	Glom	OUI	NON	NON	NON	NON	NON	NON	NON	NON	NON	NON	NON	NON	NON	11.2	1.22	34.8	NON	2	OUI	Severe	OUI	OUI	OUI
37	ANALYSABLE	62.0548	61.9014				2021-01-20	YES		NEGATIF	35	35	SEROPOSITIVE	318.9	318.9	Low REPONDEUR	Low or Norm Resp	67.5	157	1.57	27.3845	OUI	F	NTIC	NON	NON	NON	NON	NON	NON	NON	NON	NON	NON	NON	NON	NON	NON	12.1	1	39.3	NON	13	NON
38	ANALYSABLE	56.2301	56.0767				2021-01-29	YES		NEGATIF	26	26	SEROPOSITIVE	13938.7	13938.7	RESPONDERS	High Resp	72	181	1.81	21.9774	NON	M	PKR	NON	OUI	NON	NON	NON	NON	NON	NON	NON	NON	NON	NON	NON	NON	12.3	1.15	40.1	NON	2
39	ANALYSABLE	82.674	82.5205				2021-01-28	YES		NEGATIF	27	27	SERONEGATIVE	41.4	41.4	Low REPONDEUR	Low or Norm Resp	77	173	1.73	25.7276	OUI	M	Vasculaire	NON	OUI	OUI	OUI	NON	NON	NON	NON	NON	NON	NON	NON	NON	NON	10.3	1.03	35.3	NON	35.5	NON
40	ANALYSABLE	74.5233	74.3699				2021-01-20	YES		NEGATIF	35	35	SERONEGATIVE	45.3	45.3	Low REPONDEUR	Low or Norm Resp	80.5	162	1.62	30.6737	OUI	F	NTIC	OUI	OUI	NON	NON	NON	NON	NON	NON	NON	OUI	OUI	OUI	OUI	NON	10.9	0.79	37.8	NON	61	NON					25
41	ANALYSABLE	68.6055	68.4				2021-02-18	YES		NEGATIF	25	25	SEROPOSITIVE	975	975	RESPONDERS	Low or Norm Resp	114.5	177	1.77	36.5476	OUI	M	Vasculaire	OUI	OUI	NON	NON	NON	NON	NON	NON	NON	NON	NON	NON	NON	OUI	11.1	1.26	37.5	NON	8.2	NON					25
43	ANALYSABLE	68.6411	68.4877				2021-01-20	YES		NEGATIF	35	35	SEROPOSITIVE	3000	3000	RESPONDERS	Low or Norm Resp	96.5	162	1.62	36.7703	OUI	F	DIABETIQUE	OUI	OUI	NON	OUI	NON	NON	NON	NON	NON	NON	NON	NON	NON	OUI	9.6	1.46	32.2	NON	13	NON
44	ANALYSABLE	82.863	82.7068				2021-01-21	YES		NEGATIF	35	35	SEROPOSITIVE	9878.8	9878.8	RESPONDERS	High Resp	81	170	1.7	28.0277	OUI	M	Vasculaire	NON	OUI	NON	OUI	NON	NON	NON	NON	NON	NON	NON	NON	NON	OUI	11.1	1.39	40.2	NON	1	NON					25
45	ANALYSABLE	64.3918	64.2384				2021-01-20	YES		NEGATIF	35	35	SEROPOSITIVE	5091	5091	RESPONDERS	Low or Norm Resp	80	167	1.67	28.6851	OUI	M	Indéterminée	NON	OUI	OUI	OUI	NON	OUI	OUI	NON	NON	NON	NON	NON	NON	OUI	10.5	0.75	33.2	NON	11	NON					25
46	ANALYSABLE	89.274	89.1178				2021-01-28	YES		NEGATIF	28	28	SEROPOSITIVE	797.5	797.5	RESPONDERS	Low or Norm Resp	58.5	145	1.45	27.824	OUI	F	DIABETIQUE	OUI	OUI	NON	NON	NON	NON	NON	NON	NON	NON	NON	NON	NON	NON	12.7	1.32	35.5	NON	3
47	ANALYSABLE	67.7178	67.5041				2021-02-18	YES		NEGATIF	28	28	SEROPOSITIVE	281.1	281.1	Low REPONDEUR	Low or Norm Resp	64	164	1.64	23.7954	NON	M	NTIC	NON	NON	NON	NON	NON	NON	NON	NON	NON	NON	NON	NON	NON	NON	12	0.43	35.2	NON	2	NON
48	ANALYSABLE	57.9616	57.7507				2021-02-10	YES		NEGATIF	35	35	SEROPOSITIVE	5681.3	5681.3	RESPONDERS	Low or Norm Resp	64	148	1.48	29.2184	OUI	F	NTIC	NON	NON	NON	NON	OUI	NON	NON	NON	NON	NON	NON	NON	NON	OUI	12.6	0.64	39	NON	2	NON
49	ANALYSABLE	82.1123	81.9562				2021-01-21	YES		NEGATIF	28	28	SEROPOSITIVE	132	132	Low REPONDEUR	Low or Norm Resp	65.5	150	1.5	29.1111	OUI	F	Glom	OUI	OUI	NON	NON	NON	OUI	NON	NON	OUI	OUI	NON	NON	OUI	NON	12.2	1.02	37.3	NON	12	NON					100
50	IN PROGRESS	90.1808	89.9123				2021-02-18	YES		NEGATIF	48	48
51	ANALYSABLE	84.3699	84.2164				2021-01-20	YES		NEGATIF	35	35	SEROPOSITIVE	4294.8	4294.8	RESPONDERS	Low or Norm Resp	67.5	160	1.6	26.3672	OUI	M	Vasculaire	NON	NON	NON	NON	NON	NON	NON	NON	NON	NON	NON	NON	NON	NON	11.8	1.4	39.6	NON	4	NON
52	ANALYSABLE	59.0219	58.8658	23/09/2020	SARS CoV2		2021-01-21	YES	FN	NEGATIF	35	35	SEROPOSITIVE	7754.7	7754.7	RESPONDERS	High Resp	67	167	1.67	24.0238	NON	F	DIABETIQUE	OUI	OUI	NON	NON	NON	NON	NON	NON	NON	NON	NON	NON	NON	NON	10.5	0.96	36.6	NON	11	OUI	Asymptomatique	NON	NON	NON	50
53	ANALYSABLE	45.3041	45.0932				2021-02-18	YES		NEGATIF	27	27	SEROPOSITIVE	12351.5	12351.5	RESPONDERS	High Resp	60.5	160	1.6	23.6328	NON	F	PKR	NON	OUI	NON	NON	NON	NON	NON	NON	NON	NON	NON	NON	NON	NON	11.2	1.1	38.4	NON	3	NON					50
54	ANALYSABLE	85.726	85.5726				2021-01-27	YES		NEGATIF	27	27	SEROPOSITIVE	1844.5	1844.5	RESPONDERS	Low or Norm Resp	86	168	1.68	30.4705	OUI	F	DIABETIQUE	OUI	OUI	NON	NON	NON	NON	NON	NON	NON	NON	NON	NON	NON	OUI	10.9	1.78	37.2	NON	1.2	NON					50
55	ANALYSABLE	39.6137	39.4438	2020-01-05	SARS CoV2		2021-02-18	NO 2nd Vacc	VP	POSITIF	34	34	SEROPOSITIVE	40000	40000	RESPONDERS	High Resp	57	158	1.58	22.8329	NON	F	PKR	NON	NON	NON	NON	NON	NON	NON	NON	NON	NON	NON	NON	NON	OUI	11.1	1.11	41.4	NON	2	OUI	Moderate	NON	NON	NON
56	ANALYSABLE	82.1233	81.9671				2021-01-21	YES		NEGATIF	35	35	SEROPOSITIVE	1824.8	1824.8	RESPONDERS	Low or Norm Resp	82.5	175	1.75	26.9388	OUI	M	DIABETIQUE	OUI	OUI	NON	NON	NON	NON	NON	NON	NON	NON	NON	NON	NON	OUI	13.2	1.15	38.1	NON	1	NON					50
57	ANALYSABLE	83.7616	83.6055				2021-01-28	YES		NEGATIF	28	28	SEROPOSITIVE	1051.8	1051.8	RESPONDERS	Low or Norm Resp	72	160	1.6	28.125	OUI	F	Indéterminée	NON	OUI	NON	NON	NON	NON	NON	OUI	NON	NON	NON	NON	NON	OUI	9.9	0.51	37.1	NON	1	NON					50
58	ANALYSABLE	46.9178	46.7644				2021-01-29	YES		NEGATIF	26	26	SEROPOSITIVE	17245.7	17245.7	RESPONDERS	High Resp	111.5	178	1.78	35.1913	OUI	M	DIABETIQUE	OUI	OUI	NON	OUI	NON	NON	NON	NON	NON	NON	NON	NON	NON	OUI	8.6	0.84	34	NON	31	NON					200
59	ANALYSABLE	80.6685	80.5123				2021-01-21	YES		NEGATIF	35	35	SEROPOSITIVE	10024.5	10024.5	RESPONDERS	High Resp	60.5	163	1.63	22.7709	NON	F	PKR	NON	OUI	NON	NON	NON	NON	NON	NON	NON	NON	NON	NON	NON	OUI	12.8	0.72	38.5	NON	4	NON
60	ANALYSABLE	88.4932	88.3397				2021-01-20	YES		NEGATIF	35	35	SERONEGATIVE	9	9	Low REPONDEUR	Low or Norm Resp	88	165	1.65	32.3232	OUI	F	Vasculaire	NON	OUI	OUI	OUI	OUI	NON	NON	NON	NON	NON	NON	NON	NON	NON	11.2	0.32	37.9	NON	6	NON
61	ANALYSABLE	87.3123	87.1178				2021-02-04	YES		NEGATIF	37	37	SEROPOSITIVE	3010.4	3010.4	RESPONDERS	Low or Norm Resp	55.5	160	1.6	21.6797	NON	F	Indéterminée	NON	OUI	NON	NON	NON	NON	NON	NON	NON	NON	OUI	NON	NON	NON	13.1	1.24	29	OUI	30.7	NON
62	IN PROGRESS	65.9205	65.6685				2021-03-04	YES		NEGATIF	28	28
63	ANALYSABLE	91.8219	91.611				2021-02-17	YES		NEGATIF	28	28	SEROPOSITIVE	2286.8	2286.8	RESPONDERS	Low or Norm Resp	64.5	158	1.58	25.8372	OUI	F	Vasculaire	NON	OUI	NON	NON	OUI	NON	NON	NON	NON	NON	NON	NON	NON	NON	12.9	0.62	36.5	NON	8	NON					100
64	IN PROGRESS	88.789	88.411				2021-04-12	YES		NEGATIF	28	28
65	ANALYSABLE	71.8877	71.6959				2021-01-26	YES		NEGATIF	35	35	SEROPOSITIVE	167.5	167.5	Low REPONDEUR	Low or Norm Resp	73	165	1.65	26.8136	OUI	F	NTIC	NON	NON	NON	NON	NON	NON	NON	OUI	NON	OUI	NON	NON	OUI	NON	12.1	0.588	33.1	NON	6.6	NON					100
66	IN PROGRESS	70.3616	69.9973				2021-04-02	YES			33	33
67	ANALYSABLE	84.9452	84.789				2021-01-21	YES		NEGATIF	35	35	SERONEGATIVE	3	3	Low REPONDEUR	Low or Norm Resp	74	174	1.74	24.4418	NON	M	Vasculaire	NON	OUI	OUI	NON	OUI	NON	NON	NON	NON	NON	NON	NON	NON	NON	11.2	0.91	34.3	NON	71	NON
68	ANALYSABLE	84.4466	84.2932				2021-01-28	YES		NEGATIF	27	27	SEROPOSITIVE	554.3	554.3	RESPONDERS	Low or Norm Resp	83.5	170	1.7	28.8927	OUI	M	Indéterminée	NON	OUI	NON	NON	NON	NON	NON	NON	NON	NON	NON	NON	NON	OUI	12	0.894	35.7	NON	18.7	NON
69	ANALYSABLE	74.326	74.1699				2021-01-21	YES		NEGATIF	35	35	SEROPOSITIVE	1985.8	1985.8	RESPONDERS	Low or Norm Resp	37.5	155	1.55	15.6087	NON	F	Vasculaire	NON	OUI	OUI	OUI	OUI	OUI	NON	NON	NON	NON	NON	NON	NON	NON	10.5	0.97	31.7	OUI	16	NON
70	DC		89.7068				2021-01-20	YES		NEGATIF
71	ANALYSABLE	57.3288	57.137				2021-02-10	YES		NEGATIF	28	28	SEROPOSITIVE	9367.7	9367.7	RESPONDERS	High Resp	50	162	1.62	19.052	NON	F	Glom	NON	NON	NON	NON	NON	NON	NON	NON	NON	NON	OUI	NON	NON	NON	12.4	1.32	43.4	NON	12	NON					25
72	ANALYSABLE	58.6849	58.4904				2021-02-11	YES		NEGATIF	28	28	SEROPOSITIVE	8909.4	8909.4	RESPONDERS	High Resp	80	173	1.73	26.7299	OUI	M	Glom	OUI	OUI	NON	NON	NON	NON	NON	NON	NON	OUI	NON	NON	OUI	NON	12	1.57	35	NON	5.1
73	ANALYSABLE	87.8767	87.7205	2021-05-02	SARS CoV2		2021-01-21	NO 2nd Vacc		NEGATIF	56	56	SEROPOSITIVE	4129.8	4129.8	RESPONDERS	Low or Norm Resp	83	159	1.59	32.831	OUI	F	DIABETIQUE	OUI	OUI	NON	OUI	NON	NON	NON	NON	NON	NON	NON	NON	NON	NON	12.1	0.79	30.6	NON	6	OUI	Severe	OUI	OUI	NON	25
74	ANALYSABLE	60.0082	59.7973				2021-02-17	YES		NEGATIF	28	28	SEROPOSITIVE	615.6	615.6	RESPONDERS	Low or Norm Resp	54	159	1.59	21.3599	NON	F	Indéterminée	NON	OUI	OUI	OUI	OUI	OUI	NON	NON	NON	NON	NON	NON	NON	OUI	11.3	1.27	40.6	NON	2	NON
75	NO VACC	-49.3507	71.789			REFUS
76	ANALYSABLE	84.1288	83.9753				2021-01-27	YES		NEGATIF	26	26	SEROPOSITIVE	512.6	512.6	RESPONDERS	Low or Norm Resp	69.5	172	1.72	23.4924	NON	M	DIABETIQUE	OUI	OUI	OUI	NON	NON	NON	NON	NON	NON	NON	NON	NON	NON	NON	13.5	0.95	41.7	NON	1
77	IN PROGRESS		80.2466				2021-02-11	YES		NEGATIF
78	ANALYSABLE	68.1644	68.011				2021-01-20	YES		NEGATIF	35	35	SEROPOSITIVE	9793.4	9793.4	RESPONDERS	High Resp	77.5	165	1.65	28.4665	OUI	M	DIABETIQUE	OUI	OUI	NON	NON	NON	NON	NON	NON	NON	NON	NON	NON	NON	NON	11.4	1.91	46.1	NON	2
79	ANALYSABLE	81.1096	80.9562				2021-01-20	YES		NEGATIF	35	35	SEROPOSITIVE	937.1	937.1	RESPONDERS	Low or Norm Resp	87.5	173	1.73	29.2359	OUI	M	Indéterminée	NON	OUI	NON	NON	NON	NON	NON	NON	NON	NON	NON	NON	NON	NON	11	0.8	36.3	NON	11	NON					50
80	ANALYSABLE	70.989	70.8329				2021-01-21	YES		NEGATIF	35	35	SEROPOSITIVE	10038.8	10038.8	RESPONDERS	High Resp	65	170	1.7	22.4913	NON	M	Indéterminée	OUI	OUI	OUI	NON	NON	NON	NON	NON	NON	NON	OUI	NON	NON	OUI	10.5	0.67	33.5	NON	7	NON
81	ANALYSABLE	91.1589	91.0027		SARS CoV2		2021-01-18	YES			35	35	SEROPOSITIVE	22180.9	22180.9	RESPONDERS	High Resp	72	168	1.68	25.5102	NON	M	Vasculaire	OUI	OUI	OUI	OUI	OUI	NON	NON	NON	NON	NON	NON	NON	NON	NON	10.8	0.21	33.5	NON	58	OUI	Moderate	NON	NON	NON	25
82	ANALYSABLE	71.1233	70.9699				2021-01-20	YES		NEGATIF	35	35	SEROPOSITIVE	3172.2	3172.2	RESPONDERS	Low or Norm Resp	63.5	165	1.65	23.3242	NON	M	Vasculaire	NON	OUI	NON	NON	NON	NON	NON	NON	NON	NON	NON	NON	NON	OUI	11.8	1.37	38.9	NON	7	NON					100
83	NO VACC		73.2932			REFUS
84	ANALYSABLE	88.7726	88.6164				2021-01-21	YES		NEGATIF	35	35	SEROPOSITIVE	777.8	777.8	RESPONDERS	Low or Norm Resp	66.5	167	1.67	23.8445	NON	M	Vasculaire	NON	OUI	OUI	NON	NON	OUI	NON	NON	NON	NON	NON	NON	NON	OUI	12.7	0.97	40.9	NON	7	NON					50
85	ANALYSABLE	79.8329	79.6767				2021-01-21	YES		NEGATIF	35	35	SEROPOSITIVE	69.6	69.6	Low REPONDEUR	Low or Norm Resp	58	160	1.6	22.6562	NON	M	Glom	NON	OUI	NON	NON	NON	OUI	NON	NON	OUI	NON	NON	NON	NON	NON	11.1	0.75	39.4	NON	30	NON					0
86	ANALYSABLE	59.0247	58.8685				2021-01-21	YES		NEGATIF	35	35	SEROPOSITIVE	2051.8	2051.8	RESPONDERS	Low or Norm Resp	98	176	1.76	31.6374	OUI	M	DIABETIQUE	OUI	NON	NON	OUI	NON	OUI	NON	NON	NON	NON	OUI	NON	NON	NON	12.3	1.83	37.1	NON	18	NON
87	ANALYSABLE	74.811	74.6575	23/03/2020	SARS CoV2		2021-01-20	YES		NEGATIF	35	35	SEROPOSITIVE	40000	40000	RESPONDERS	High Resp	89.5	174	1.74	29.5614		M	Indéterminée	NON	OUI	NON	OUI	NON	OUI	NON	NON	NON	NON	OUI	NON	NON	OUI	12.3	0.81	39.7	NON	14	OUI	Moderate	NON	NON	NON	50
88	ANALYSABLE	79.7041	79.5041				2021-01-28	YES		NEGATIF	30	30	SEROPOSITIVE	379.9	379.9	Low REPONDEUR	Low or Norm Resp	79.5	182	1.82	24.0007	NON	M	DIABETIQUE	OUI	OUI	NON	NON	OUI	NON	NON	NON	NON	NON	NON	NON	NON	NON	10.9	0.51	30.6	OUI	90
89	ANALYSABLE	80.7808	80.6219				2021-01-29	YES		NEGATIF	28	28	SEROPOSITIVE	1392.8	1392.8	RESPONDERS	Low or Norm Resp	76.5	172	1.72	25.8586	OUI	M	NTIC	OUI	OUI	NON	NON	NON	NON	NON	NON	NON	NON	NON	NON	NON	NON	12.8	1.74	43.1	NON	9	NON
90	ANALYSABLE	84.7753	84.5753				2021-02-04	YES			37	37	SEROPOSITIVE	8130	8130	RESPONDERS	High Resp	41.5	153	1.53	17.7282	NON	F	Indéterminée	NON	OUI	NON	NON	NON	NON	NON	NON	NON	NON	NON	NON	NON	OUI	13.3	0.8	37.3	NON	4	NON
91	ANALYSABLE	71.0301	70.8767				2021-01-29	YES		NEGATIF	26	26	SEROPOSITIVE	3158.5	3158.5	RESPONDERS	Low or Norm Resp	67.5	175	1.75	22.0408	NON	M	NTIC	NON	OUI	NON	NON	NON	OUI	NON	NON	NON	OUI	OUI	NON	OUI	NON	12.7	2.68	37.3	NON	3	NON					50
92	ANALYSABLE	85.1014	84.9479				2021-01-20	YES		NEGATIF	35	35	SEROPOSITIVE	90.5	90.5	Low REPONDEUR	Low or Norm Resp	49.5	154	1.54	20.872	NON	F	Vasculaire	NON	OUI	NON	NON	NON	NON	NON	OUI	NON	NON	OUI	NON	NON	NON	11.2	0.78	34.2	NON	3	NON					25
93	IN PROGRESS	85.9753	85.6849				2021-03-12	YES			27	27
94	ANALYSABLE	77.2466	77.0932				2021-01-29	YES		NEGATIF	26	26	SEROPOSITIVE	224	224	Low REPONDEUR	Low or Norm Resp	75	177	1.77	23.9395	NON	M	NTIC	NON	NON	NON	NON	NON	NON	NON	NON	NON	NON	NON	NON	NON	NON	10.5	0.72	38.9	NON	9
95	ANALYSABLE	59.9589	59.7671				2021-02-05	YES		NEGATIF	33	33	SEROPOSITIVE	1973.3	1973.3	RESPONDERS	Low or Norm Resp	73.5	160	1.6	28.7109	OUI	M	Glom	NON	OUI	NON	NON	NON	NON	NON	NON	NON	NON	NON	NON	NON	OUI	11.3	1.3	36.6	NON	2	NON
96	IN PROGRESS	74.4466	74.2274				2021-02-18	YES		NEGATIF	30	30
97	ANALYSABLE	84.0712	83.9178				2021-01-20	YES		NEGATIF	35	35	SEROPOSITIVE	1268.3	1268.3	RESPONDERS	Low or Norm Resp	45	150	1.5	20	NON	F	Vasculaire	NON	OUI	NON	NON	OUI	NON	NON	NON	NON	NON	NON	NON	NON	OUI	11.3	1.17	40.2	NON	3	NON
98	ANALYSABLE	85.5452	85.3918				2021-01-28	YES		NEGATIF	27	27	SEROPOSITIVE	432.5	432.5	Low REPONDEUR	Low or Norm Resp	69	168	1.68	24.4473	NON	M	Vasculaire	NON	OUI	OUI	NON	OUI	NON	OUI	NON	NON	NON	NON	NON	NON	NON	12	1.08	37	NON	15.2
99	ANALYSABLE	84.4767	84.2603				2021-02-19	YES		NEGATIF	30	30	SERONEGATIVE	0	0	Low REPONDEUR	Low or Norm Resp	54.5	160	1.6	21.2891	NON	M	Indéterminée	NON	OUI	NON	NON	NON	NON	NON	NON	NON	NON	NON	NON	NON	OUI	12.1	0.77	37.2	NON	4	NON
100	ANALYSABLE	42.1205	41.9671				2021-01-20	YES		NEGATIF	35	35	SEROPOSITIVE	7122.8	7122.8	RESPONDERS	High Resp	70	175	1.75	22.8571	NON	M	Indéterminée	NON	OUI	NON	NON	NON	NON	NON	NON	NON	NON	NON	NON	NON	OUI	10.2	1.57	39.7	NON	7	NON
101	ANALYSABLE	75.4932	75.337				2021-01-21	YES		NEGATIF	35	35	SEROPOSITIVE	654.1	654.1	RESPONDERS	Low or Norm Resp	76	149	1.49	34.2327	OUI	F	NTIC	NON	NON	OUI	NON	NON	OUI	NON	NON	NON	NON	NON	NON	NON	NON	12.1	0.99	36.9	NON	3	NON					25
102	ANALYSABLE	74.1918	74.0329				2021-01-29	YES		NEGATIF	28	28	SEROPOSITIVE	9178.2	9178.2	RESPONDERS	High Resp	77	169	1.69	26.9598	OUI	F	Vasculaire	NON	OUI	NON	NON	NON	NON	NON	NON	NON	NON	NON	NON	NON	OUI	11.6	1.23	37.6	NON	3	NON
103	ANALYSABLE	81.6274	81.474				2021-01-20	YES		NEGATIF	35	35	SEROPOSITIVE	8288.3	8288.3	RESPONDERS	High Resp	78	177	1.77	24.8971	NON	M	Indéterminée	NON	OUI	NON	NON	NON	NON	NON	NON	NON	NON	NON	NON	NON	OUI	11.4	1.52	39.2	NON	4	NON					25
104	ANALYSABLE	88.9479	88.7562				2021-02-05	YES		NEGATIF	33	33	SEROPOSITIVE	718.9	718.9	RESPONDERS	Low or Norm Resp					OUI	M	DIABETIQUE	OUI	OUI	NON	NON	NON	NON	NON	NON	NON	NON	NON	NON	NON	NON	9.3	0.82	34.2	NON	4	NON
106	IN PROGRESS	73.8411	73.5918				2021-03-04	YES		NEGATIF	27	27
107	ANALYSABLE	63.1589	62.9479				2021-02-18	YES		NEGATIF	27	27	SEROPOSITIVE	197.5	197.5	Low REPONDEUR	Low or Norm Resp	56.5	160	1.6	22.0703	NON	F	Glom	NON	OUI	OUI	OUI	NON	OUI	NON	NON	OUI	OUI	NON	NON	OUI	NON	9.3	0.64	33.4	NON	73	NON
108	ANALYSABLE	42.663	42.5096				2021-01-20	YES		NEGATIF	35	35	SEROPOSITIVE	19371.3	19371.3	RESPONDERS	High Resp	94	163	1.63	35.3796	OUI	F	DIABETIQUE	OUI	OUI	NON	NON	NON	OUI	NON	NON	NON	NON	OUI	NON	NON	OUI	10.4	1.27	43.1	NON	1	NON
109	NO VACC		82.1781			REFUS
110	ANALYSABLE	72.6767	72.5205				2021-01-21	YES		NEGATIF	35	35	SEROPOSITIVE	5133.9	5133.9	RESPONDERS	Low or Norm Resp	39	148	1.48	17.805	NON	F	NTIC	NON	OUI	NON	NON	NON	NON	NON	NON	NON	NON	NON	NON	NON	NON	12.1	1.48	40.5	NON	2
111	IN PROGRESS	81.1014	80.8575				2021-02-26	YES			31	31
112	ANALYSABLE	74.0301	73.811				2021-02-18	YES		NEGATIF	30	30	SEROPOSITIVE	8041.7	8041.7	RESPONDERS	High Resp	55	150	1.5	24.4444	NON	M	Indéterminée	NON	NON	NON	NON	NON	NON	NON	NON	NON	NON	NON	NON	NON	NON	10.1	0.66	38.7	NON	3
113	ANALYSABLE	93.2356	93.0822				2021-01-29	YES		NEGATIF	26	26	SEROPOSITIVE	1549.3	1549.3	RESPONDERS	Low or Norm Resp	68	168	1.68	24.093	NON	M	Vasculaire	NON	OUI	NON	NON	NON	NON	NON	NON	NON	NON	NON	NON	NON	NON	10.1	0.66	36.2	NON	3	NON
114	ANALYSABLE	79.4247	79.2712				2021-01-20	YES		NEGATIF	35	35	SEROPOSITIVE	5052.9	5052.9	RESPONDERS	Low or Norm Resp	82	172	1.72	27.7177	OUI	M	Vasculaire	OUI	OUI	NON	OUI	NON	NON	NON	NON	NON	NON	NON	NON	NON	OUI	13.1	1.04	41.5	NON	15	NON
115	NO VACC		77.0795			REFUS
116	ANALYSABLE	69.3123	69.1589				2021-01-20	YES		NEGATIF	35	35	SEROPOSITIVE	10063.4	10063.4	RESPONDERS	High Resp	81	183	1.83	24.187	NON	M	Glom	NON	NON	NON	NON	NON	NON	NON	NON	NON	NON	OUI	NON	NON	NON	11.3	0.98	39.6	NON	7	NON
117	ANALYSABLE	57.9342	57.7781				2021-01-21	YES		NEGATIF	35	35	SEROPOSITIVE	19150.2	19150.2	RESPONDERS	High Resp	101	185	1.85	29.5106	OUI	M	PKR	NON	OUI	NON	NON	NON	NON	NON	NON	NON	NON	NON	NON	NON	NON	12.1	0.88	34.1	NON	14
118	ANALYSABLE	60.0466	59.8356				2021-02-18	YES		NEGATIF	27	27	SERONEGATIVE	48.1	48.1	Low REPONDEUR	Low or Norm Resp					NON	F	DIABETIQUE	OUI	NON	OUI	OUI	NON	NON	NON	NON	NON	OUI	OUI	OUI	OUI	NON	10.9	0.71	32.8	OUI	8	NON
119	ANALYSABLE	75.9973	75.8438				2021-01-20	YES		NEGATIF	35	35	SEROPOSITIVE	6712.4	6712.4	RESPONDERS	Low or Norm Resp	55.5	165	1.65	20.3857	NON	F	NTIC	NON	OUI	NON	NON	OUI	NON	NON	NON	NON	NON	NON	NON	NON	NON	11.7	0.52	35.4	NON	2
120	ANALYSABLE	79.3589	79.2027	30/01/2020	SARS CoV2		2021-01-28	NO 2nd Vacc		NEGATIF	49	49	SEROPOSITIVE	5423.5	5423.5	RESPONDERS	Low or Norm Resp	94	163	1.63	35.3796	OUI	M	DIABETIQUE	OUI	OUI	OUI	NON	NON	NON	NON	NON	NON	NON	NON	NON	NON	OUI	9.1	0.66	32.2	NON	32	OUI	Severe	OUI	OUI	NON
121	ANALYSABLE	86.0685	85.9151				2021-01-28	YES		NEGATIF	27	27	SEROPOSITIVE	1043.5	1043.5	RESPONDERS	Low or Norm Resp	67	162	1.62	25.5296	NON	M	Vasculaire	NON	OUI	OUI	OUI	OUI	NON	NON	NON	NON	NON	NON	NON	NON	NON	11.7	0.86	35.9	NON	4	NON					25
122	ANALYSABLE	81.1863	81.0329				2021-01-28	YES		NEGATIF	27	27	SEROPOSITIVE	75.4	75.4	Low REPONDEUR	Low or Norm Resp	77	176	1.76	24.858	NON	M	DIABETIQUE	OUI	OUI	OUI	NON	NON	NON	NON	NON	NON	NON	NON	NON	NON	NON	11.3	1.15	30.9	OUI	139
123	ANALYSABLE	74.4384	74.2849				2021-01-20	YES		NEGATIF	35	35	SEROPOSITIVE	10097.8	10097.8	RESPONDERS	High Resp	80	180	1.8	24.6914	NON	M	DIABETIQUE	OUI	OUI	NON	NON	NON	NON	NON	NON	NON	NON	NON	NON	NON	OUI	11.9	1.97	40.8	NON	4	NON					50
124	DC		90.0164	29/03/2020	SARS CoV2		2021-01-29	NO 2nd Vacc	VP	POSITIF
125	TRANSFERT		72.3342				2021-02-10	YES		NEGATIF
126	DC	-32.2712	88.8685				2021-01-21	NO 2nd Vacc		NEGATIF
127	DC		86.3014				2021-01-20	YES		NEGATIF
128	ANALYSABLE	50.9123	50.7589				2021-01-20	YES		NEGATIF	35	35	SEROPOSITIVE	6028.3	6028.3	RESPONDERS	Low or Norm Resp	55.5	155	1.55	23.1009	NON	F	Vasculaire	NON	OUI	NON	NON	NON	OUI	NON	NON	NON	NON	NON	NON	NON	OUI	10.7	1.81	39.4	NON	2	NON
129	ANALYSABLE	87.7836	87.6301				2021-01-29	YES		NEGATIF	26	26	SEROPOSITIVE	1671	1671	RESPONDERS	Low or Norm Resp	50	162	1.62	19.052	NON	F	NTIC	NON	OUI	NON	NON	NON	NON	NON	NON	OUI	NON	NON	NON	NON	NON	12.7	0.59	38.8	NON	8	NON					25
130	ANALYSABLE	73.6301	73.4767				2021-01-20	YES		NEGATIF	35	35	SEROPOSITIVE	350.4	350.4	Low REPONDEUR	Low or Norm Resp	57	159	1.59	22.5466	NON	M	Glom	NON	NON	NON	NON	NON	NON	NON	NON	NON	NON	NON	NON	NON	NON	10.1	0.87	37.5	NON	12	NON					50
131	ANALYSABLE	78.1096	77.8932	18/11/2020	SARS CoV2		2021-03-10	NO 2nd Vacc	VP	POSITIF	30	30	SEROPOSITIVE	20276.1	20276.1	RESPONDERS	High Resp	52.5	161	1.61	20.2538	NON	F	NTIC	NON	NON	NON	NON	NON	NON	NON	NON	NON	NON	NON	NON	NON	NON	8.5	1.05	27.3	OUI	3	OUI	Moderate	NON	NON	NON
132	ANALYSABLE	85.0055	84.8466				2021-01-28	YES		NEGATIF	28	28	SEROPOSITIVE	426.4	426.4	Low REPONDEUR	Low or Norm Resp	49	165	1.65	17.9982	NON	M	Vasculaire	NON	OUI	OUI	NON	OUI	NON	NON	NON	NON	NON	NON	NON	NON	NON	11.7	0.75	37.4	NON	3	NON					25
133	ANALYSABLE	75.2192	75.063				2021-01-21	YES		NEGATIF	35	35	SEROPOSITIVE	15045.1	15045.1	RESPONDERS	High Resp	73	170	1.7	25.2595	NON	M	Vasculaire	NON	NON	NON	NON	NON	NON	NON	NON	OUI	NON	NON	NON	NON	OUI	12.1	1.05	34.3	NON	1	NON
134	ANALYSABLE	79.4411	79.2301	16/11/2020	SARS CoV2		2021-03-10	NO 2nd Vacc	VP	POSITIF	28	28	SEROPOSITIVE	37678.7	37678.7	RESPONDERS	High Resp	53.5	160	1.6	20.8984	NON	M	Indéterminée	OUI	OUI	NON	OUI	NON	NON	NON	NON	NON	NON	NON	NON	NON	OUI	11.1	0.88	37.6	NON	12	OUI	Severe	OUI	OUI	NON	100
135	ANALYSABLE	74.2986	74.1452				2021-01-20	YES		NEGATIF	35	35	SEROPOSITIVE	429.4	429.4	Low REPONDEUR	Low or Norm Resp					OUI	M	DIABETIQUE	OUI	OUI	OUI	OUI	OUI	NON	NON	NON	NON	NON	NON	NON	NON	NON	9.8	0.63	38	NON	10	NON
136	ANALYSABLE	66.8685	66.7151				2021-01-20	YES		NEGATIF	35	35	SEROPOSITIVE	70.3	70.3	Low REPONDEUR	Low or Norm Resp					NON	M	PKR	OUI	OUI	OUI	OUI	OUI	NON	NON	NON	NON	NON	NON	NON	NON	NON	13.2	0.44	39.9	NON	2	NON
137	IN PROGRESS		65.4301				2021-02-18	YES		NEGATIF
138	ANALYSABLE	85.937	85.7836				2021-01-20	YES		NEGATIF	35	35	SEROPOSITIVE	188.8	188.8	Low REPONDEUR	Low or Norm Resp	83	180	1.8	25.6173	OUI	M	DIABETIQUE	OUI	OUI	NON	NON	NON	NON	NON	NON	NON	NON	NON	NON	NON	NON	12	0.83	37.5	NON	6
139	ANALYSABLE	79.7918	79.5753				2021-02-17	YES		NEGATIF	30	30	SEROPOSITIVE	317.7	317.7	Low REPONDEUR	Low or Norm Resp	60	165	1.65	22.0386	NON	M	Vasculaire	OUI	OUI	OUI	OUI	NON	NON	NON	NON	NON	NON	NON	NON	NON	NON	12.1	0.94	40.9	NON	112
140	ANALYSABLE	83.1397	82.9863				2021-01-20	YES		NEGATIF	35	35	SEROPOSITIVE	9836.7	9836.7	RESPONDERS	High Resp	64.5	165	1.65	23.6915	NON	M	DIABETIQUE	OUI	OUI	OUI	NON	NON	NON	NON	NON	NON	NON	NON	NON	NON	OUI	11.3	0.97	39.2	NON	2	NON
141	IN PROGRESS		71.989				2021-02-11	YES		NEGATIF
142	ANALYSABLE	77.0438	76.8438	28/11/2020	SARS CoV2		2021-03-04	NO 2nd Vacc	VP	POSITIF	30	30	SEROPOSITIVE	40000	40000	RESPONDERS	High Resp	90	178	1.78	28.4055	OUI	M	DIABETIQUE	OUI	OUI	OUI	NON	NON	NON	NON	NON	NON	NON	NON	NON	NON	OUI	10	1.36	36.9	NON	37	OUI	Severe	OUI	OUI	NON
143	ANALYSABLE	69.6274	69.4712				2021-01-21	YES		NEGATIF	35	35	SEROPOSITIVE	2151.8	2151.8	RESPONDERS	Low or Norm Resp	74.5	174	1.74	24.6069	NON	M	Indéterminée	NON	NON	OUI	NON	NON	NON	NON	NON	NON	NON	NON	NON	NON	NON	12	0.94	41.6	NON	1	NON
144	ANALYSABLE	63.2712	63.1178				2021-01-20	YES		NEGATIF	35	35	SEROPOSITIVE	5947.6	5947.6	RESPONDERS	Low or Norm Resp	76	150	1.5	33.7778	OUI	F	NTIC	NON	NON	NON	NON	NON	NON	NON	NON	NON	NON	NON	NON	NON	NON	12	0.81	36.3	NON	9	NON					25
145	ANALYSABLE	78.9808	78.8274				2021-01-28	YES		NEGATIF	27	27	SEROPOSITIVE	4682.9	4682.9	RESPONDERS	Low or Norm Resp	69.5	169	1.69	24.3339	OUI	M	Vasculaire	NON	OUI	OUI	OUI	OUI	OUI	NON	NON	NON	NON	NON	NON	NON	NON	13.1	0.94	36.1	NON	8.6	NON
146	ANALYSABLE	37.8466	37.6932	21/03/2020	SARS CoV2		2021-01-29	YES	FN	NEGATIF	26	26	SEROPOSITIVE	31935	31935	RESPONDERS	High Resp	71.5	172	1.72	24.1685	NON	F	NTIC	NON	NON	NON	NON	NON	NON	NON	NON	OUI	OUI	NON	NON	OUI	NON	11.3	1.67	40	NON	12	OUI	Moderate	NON	NON	NON
147	ANALYSABLE	77.9397	77.7836				2021-01-21	YES		NEGATIF	35	35	SEROPOSITIVE	3282	3282	RESPONDERS	Low or Norm Resp	88.5	166	1.66	32.1164	OUI	M	DIABETIQUE	OUI	OUI	NON	NON	NON	OUI	NON	NON	NON	NON	NON	NON	NON	OUI	11.1	1.74	35.6	NON	16	NON
148	ANALYSABLE	73.9205	73.7644				2021-01-21	YES		NEGATIF	35	35	SEROPOSITIVE	1832.9	1832.9	RESPONDERS	Low or Norm Resp	70	168	1.68	24.8016	NON	F	Vasculaire	NON	OUI	NON	NON	NON	NON	NON	NON	NON	NON	NON	NON	NON	NON	8.7	1.08	36.5	NON	21
149	GRAFT		76.5781				2021-01-20	YES		NEGATIF
150	ANALYSABLE	89.0027	88.8466				2021-01-28	YES		NEGATIF	27	27	SEROPOSITIVE	147.7	147.7	Low REPONDEUR	Low or Norm Resp	51.5	150	1.5	22.8889	NON	F	NTIC	NON	OUI	NON	NON	NON	NON	NON	OUI	NON	NON	NON	NON	NON	OUI	9.3	2.16	29.4	OUI	80	NON					25
151	ANALYSABLE	61.2822	61.1288				2021-01-20	YES		NEGATIF	35	35	SEROPOSITIVE	3179.7	3179.7	RESPONDERS	Low or Norm Resp	110	176	1.76	35.5114	OUI	M	Glom	NON	NON	NON	NON	NON	NON	NON	OUI	NON	OUI	NON	NON	NON	NON	12	3.72	42.7	NON	5	NON
152	ANALYSABLE	61.5699	61.4137				2021-01-21	YES		NEGATIF	35	35	SEROPOSITIVE	2737.5	2737.5	RESPONDERS	Low or Norm Resp	57	183	1.83	17.0205	NON	M	Vasculaire	NON	OUI	OUI	OUI	OUI	NON	NON	NON	NON	NON	NON	NON	NON	OUI	11.2	1.22	41.5	NON	3	NON
153	ANALYSABLE	65.2301	65.0192				2021-02-16	YES		NEGATIF	29	29	SEROPOSITIVE	4860	4860	RESPONDERS	Low or Norm Resp					NON	F	PKR	NON	OUI	NON	NON	NON	OUI	NON	NON	NON	NON	NON	NON	NON	NON	11.9	1.73	36.3	NON	7.9	NON
154	IN PROGRESS		86.1781				2021-01-28	YES		NEGATIF
155	ANALYSABLE	90.9288	90.7205				2021-02-11	YES		NEGATIF	33	33	SEROPOSITIVE	98.7	98.7	Low REPONDEUR	Low or Norm Resp	76	178	1.78	23.9869	NON	M	Vasculaire	OUI	OUI	OUI	NON	NON	OUI	NON	NON	NON	NON	NON	NON	NON	NON	13.7	0.93	34.6	NON	7	NON
156	ANALYSABLE	87.6548	87.4986				2021-01-28	YES		NEGATIF	28	28	SERONEGATIVE	5.1	5.1	Low REPONDEUR	Low or Norm Resp	68	167	1.67	24.3824	OUI	M	Vasculaire	OUI	OUI	NON	NON	NON	NON	NON	NON	NON	NON	NON	NON	NON	NON	12.4	1.45	34.4	NON	5	NON
157	IN PROGRESS		67.7781				2021-02-18	YES		NEGATIF
158	IN PROGRESS		80.0192				2021-02-18	YES		NEGATIF
160	ANALYSABLE	76.3178	76.1616				2021-01-21	YES		NEGATIF	35	35	SEROPOSITIVE	4337.8	4337.8	RESPONDERS	Low or Norm Resp					NON	M	DIABETIQUE	OUI	OUI	NON	NON	NON	NON	NON	NON	NON	NON	NON	NON	NON	OUI	12	1	38.1	NON	5	NON
161	ANALYSABLE	83.2384	83.0384	2020-12-11	SARS CoV2		2021-03-04	NO 2nd Vacc	VP	POSITIF	39	39	SEROPOSITIVE	40000	40000	RESPONDERS	High Resp	90	150	1.5	40	OUI	F	DIABETIQUE	OUI	OUI	NON	NON	NON	NON	NON	NON	NON	NON	NON	NON	NON	OUI	12.9	0.87	34	NON	9	OUI	Severe	OUI	OUI	OUI
162	ANALYSABLE	82.9589	82.7808				2021-01-28	YES		NEGATIF	36	36	SEROPOSITIVE	1263.7	1263.7	RESPONDERS	Low or Norm Resp	55	150	1.5	24.4444	NON	F	Glom	OUI	OUI	NON	NON	NON	OUI	NON	NON	NON	NON	NON	NON	NON	NON	11.5	1.42	29.2	OUI	0.5	NON					25
163	ANALYSABLE	58.5041	58.2932				2021-02-18	YES		NEGATIF	27	27	SEROPOSITIVE	2085.8	2085.8	RESPONDERS	Low or Norm Resp	81	170	1.7	28.0277	OUI	F	DIABETIQUE	OUI	OUI	NON	OUI	OUI	NON	NON	NON	NON	NON	NON	NON	NON	OUI	10.4	1.62	32.6	NON	3	NON					50
164	ANALYSABLE	56.5342	56.326				2021-02-18	YES		NEGATIF	26	26	SEROPOSITIVE	1439.6	1439.6	RESPONDERS	Low or Norm Resp	91	164	1.64	33.834	OUI	M	Glom	NON	OUI	NON	NON	NON	NON	NON	NON	NON	NON	NON	NON	NON	NON	12.2	1.84	34.3	NON	24.5
165	NO VACC		44.5288			REFUS
166	NO VACC		50.0877			REFUS
167	ANALYSABLE	75.6027	75.4466				2021-01-28	YES		NEGATIF	28	28	SEROPOSITIVE	4149.9	4149.9	RESPONDERS	Low or Norm Resp	70	168	1.68	24.8016	NON	M	DIABETIQUE	OUI	OUI	NON	NON	NON	NON	NON	NON	NON	NON	NON	NON	NON	OUI	11.2	0.98	41.1	NON	2	NON
168	ANALYSABLE	86.063	85.9096				2021-01-28	YES		NEGATIF	27	27	SEROPOSITIVE	487.1	487.1	Low REPONDEUR	Low or Norm Resp	70.5	169	1.69	24.684	NON	M	Vasculaire	NON	OUI	OUI	NON	NON	NON	NON	NON	NON	NON	NON	NON	NON	NON	13.5	1.49	36.5	NON	10	NON					0
169	ANALYSABLE	64.4082	64.2521				2021-01-21	YES		NEGATIF	35	35	SEROPOSITIVE	1813.2	1813.2	RESPONDERS	Low or Norm Resp	57.5	168	1.68	20.3727	NON	M	Vasculaire	NON	OUI	NON	OUI	NON	NON	NON	NON	NON	NON	OUI	NON	NON	NON	12	1.49	41.1	NON	2	NON
170	IN PROGRESS	85.0932	84.8356				2021-03-25	NO 2nd Vacc	FP	POSITIF	88	88
171	ANALYSABLE	77.0521	76.8986				2021-01-20	YES		NEGATIF	35	35	SEROPOSITIVE	326.5	326.5	Low REPONDEUR	Low or Norm Resp	70	169	1.69	24.5089	NON	M	Glom	NON	OUI	NON	NON	NON	OUI	NON	NON	OUI	NON	NON	NON	NON	OUI	9.3	0.39	34.4	NON	146	NON
172	ANALYSABLE	77.5151	77.3616				2021-01-27	YES		NEGATIF	26	26	SEROPOSITIVE	2796.4	2796.4	RESPONDERS	Low or Norm Resp					NON	M	DIABETIQUE	OUI	NON	NON	OUI	NON	NON	NON	NON	NON	NON	NON	NON	NON	OUI	10.5	1.25	34.6	NON	3	NON
173	ANALYSABLE	74.4274	74.2219				2021-02-18	YES		NEGATIF	25	25	SEROPOSITIVE	14145.2	14145.2	RESPONDERS	High Resp	111	174	1.74	36.6627	OUI	M	DIABETIQUE	OUI	OUI	NON	NON	NON	NON	OUI	NON	NON	NON	NON	NON	NON	NON	8	0.78	28	NON	5.8	NON
174	ANALYSABLE	75.811	75.6575				2021-01-20	YES		NEGATIF	35	35	SEROPOSITIVE	986.6	986.6	RESPONDERS	Low or Norm Resp	78.5	165	1.65	28.8338	OUI	M	Glom	NON	OUI	OUI	NON	NON	NON	NON	NON	NON	NON	NON	NON	NON	NON	12.8	0.8	37.6	NON	4
175	IN PROGRESS	68.6219	68.2575				2021-04-07			NEGATIF	28	28
176	ANALYSABLE	73.9096	73.7562				2021-01-20	YES		NEGATIF	35	35	SEROPOSITIVE	5400.8	5400.8	RESPONDERS	Low or Norm Resp	72.5	163	1.63	27.2874	OUI	M	Vasculaire	NON	OUI	NON	OUI	NON	NON	NON	NON	NON	NON	NON	NON	NON	OUI	9	1.07	29.7	OUI	48	NON
177	ANALYSABLE	86.3534	86.1479				2021-01-28	YES		NEGATIF	46	46	SEROPOSITIVE	1708	1708	RESPONDERS	Low or Norm Resp	83	167	1.67	29.7608	OUI	M	DIABETIQUE	OUI	OUI	NON	NON	OUI	NON	NON	NON	NON	NON	NON	NON	NON	OUI	10.7	1.07	34.2	NON	5.9	NON					25
178	ANALYSABLE	84.8959	84.7425				2021-01-20	YES		NEGATIF	35	35	SEROPOSITIVE	182.4	182.4	Low REPONDEUR	Low or Norm Resp	70.5	179	1.79	22.0031	NON	M	Uropathy/reduction	NON	NON	NON	NON	NON	NON	NON	OUI	NON	NON	NON	NON	NON	NON	11.8	0.74	35.6	NON	3	NON
180	ANALYSABLE	74.2082	74.0521				2021-01-21	YES		NEGATIF	35	35	SEROPOSITIVE	342.6	342.6	Low REPONDEUR	Low or Norm Resp	75.5	174	1.74	24.9372	NON	M	PKR	NON	OUI	OUI	NON	OUI	OUI	NON	NON	NON	NON	NON	NON	OUI	NON	11.9	0.35	40.9	NON	4
181	ANALYSABLE	86.3014	86.1014				2021-01-28	YES		NEGATIF	30	30	SEROPOSITIVE	107.7	107.7	Low REPONDEUR	Low or Norm Resp	75	173	1.73	25.0593	NON	M	NTIC	NON	OUI	OUI	NON	OUI	NON	NON	OUI	NON	NON	NON	NON	NON	OUI	11.4	0.56	38.5	NON	59	NON
182	ANALYSABLE	70.7151	70.5205	2021-10-02	SARS CoV2		2021-02-02	NO 2nd Vacc			58	58	SEROPOSITIVE	7175	7175	RESPONDERS	High Resp	108	170	1.7	37.3702	OUI	F	DIABETIQUE	OUI	NON	NON	NON	NON	NON	NON	NON	NON	NON	NON	NON	NON	NON	9.5	1.15	33.3	NON	31	OUI	Severe	OUI	OUI	NON
183	ANALYSABLE	55.4548	55.2438				2021-02-10	YES		NEGATIF	35	35	SEROPOSITIVE	11444.8	11444.8	RESPONDERS	High Resp	88	175	1.75	28.7347	OUI	M	NTIC	NON	OUI	OUI	NON	NON	NON	NON	NON	NON	NON	OUI	NON	NON	NON	13.6	1.62	44.8	NON	6	NON
184	ANALYSABLE	85.9151	85.7616				2021-01-20	YES		NEGATIF	35	35	SEROPOSITIVE	314.2	314.2	Low REPONDEUR	Low or Norm Resp	57.5	165	1.65	21.1203	NON	M	Vasculaire	NON	OUI	OUI	NON	NON	NON	NON	OUI	NON	NON	NON	NON	NON	NON	11.9	0.5	33.9	NON	11	NON
185	ANALYSABLE	58.5973	58.3973				2021-02-11	YES		NEGATIF	30	30	SEROPOSITIVE	853.7	853.7	RESPONDERS	Low or Norm Resp	76	143	1.43	37.1656	OUI	F	DIABETIQUE	OUI	OUI	OUI	NON	OUI	OUI	NON	NON	NON	NON	NON	NON	NON	OUI	9.5	0.89	38.2	NON	13	NON					50
186	ANALYSABLE	74.5014	74.2904				2021-02-17	YES		NEGATIF	28	28	SERONEGATIVE	14.4	14.4	Low REPONDEUR	Low or Norm Resp	87.5	173	1.73	29.2359	OUI	M	DIABETIQUE	OUI	OUI	NON	OUI	NON	OUI	OUI	OUI	NON	NON	NON	NON	NON	NON	11.2	1	26	OUI	48	NON
187	ANALYSABLE	76.8055	76.6521	28/09/2020	SARS CoV2		2021-01-20	NO 2nd Vacc	VP	POSITIF	56	56	SEROPOSITIVE	40000	40000	RESPONDERS	High Resp	70	172	1.72	23.6614	NON	M	NTIC	NON	OUI	OUI	NON	NON	NON	NON	NON	NON	NON	NON	NON	NON	OUI	12	0.94	37.4	NON	8	OUI
188	ANALYSABLE	84.0466	83.8904				2021-01-28	YES		NEGATIF	28	28	SEROPOSITIVE	1797.5	1797.5	RESPONDERS	Low or Norm Resp	40	152	1.52	17.313	NON	F	Indéterminée	OUI	NON	NON	NON	NON	NON	NON	NON	NON	NON	NON	NON	NON	NON	11.2	1.34	34	NON	28
189	ANALYSABLE	83.2575	83.063				2021-02-02	YES		NEGATIF	37	37	SERONEGATIVE	8.6	8.6	Low REPONDEUR	Low or Norm Resp	60.5	178	1.78	19.0948	NON	M	Vasculaire	NON	OUI	NON	OUI	NON	NON	NON	OUI	NON	OUI	NON	NON	OUI	NON	11.6	0.351	27.5	OUI	3.7	NON
190	ANALYSABLE	58.9233	58.7671				2021-01-21	YES		NEGATIF	28	28	SEROPOSITIVE	5620.7	5620.7	RESPONDERS	Low or Norm Resp	52	161	1.61	20.061	NON	M	Glom	NON	OUI	NON	NON	NON	NON	NON	OUI	NON	NON	OUI	NON	NON	NON	11.9	0.87	42.7	NON	1	NON					0
191	ANALYSABLE	85.8603	85.6685				2021-01-29	YES		NEGATIF	33	33	SEROPOSITIVE	2777.3	2777.3	RESPONDERS	Low or Norm Resp	57.5	160	1.6	22.4609	NON	M	Vasculaire	NON	OUI	OUI	NON	NON	NON	NON	NON	NON	NON	NON	NON	NON	NON	11.2	1.32	33.1	NON	34	NON
192	ANALYSABLE	75.8164	75.6603				2021-01-21	YES		NEGATIF	35	35	SEROPOSITIVE	2474.3	2474.3	RESPONDERS	Low or Norm Resp	64	165	1.65	23.5078	NON	M	Glom	NON	OUI	NON	NON	NON	NON	NON	NON	NON	NON	NON	NON	NON	OUI	11.6	1.03	36.2	NON	2	NON
193	ANALYSABLE	65.5014	65.3479				2021-01-20	YES		NEGATIF	35	35	SEROPOSITIVE	1882.8	1882.8	RESPONDERS	Low or Norm Resp	64.5	176	1.76	20.8226	NON	M	NTIC	NON	OUI	NON	NON	NON	NON	NON	NON	NON	NON	NON	NON	NON	NON	11.1	1.16	36.3	NON	6
194	ANALYSABLE	77.8192	77.663				2021-01-21	YES		NEGATIF	28	28	SEROPOSITIVE	1109.5	1109.5	RESPONDERS	Low or Norm Resp	93.5	175	1.75	30.5306	OUI	F	NTIC	NON	OUI	NON	NON	NON	NON	OUI	NON	NON	NON	NON	NON	NON	NON	10.9	1.16	26.4	NON	16	NON					50
195	ANALYSABLE	70.9836	70.8274				2021-01-21	YES		NEGATIF	35	35	SEROPOSITIVE	207.8	207.8	Low REPONDEUR	Low or Norm Resp	119	188	1.88	33.6691	OUI	M	DIABETIQUE	OUI	OUI	NON	NON	NON	NON	NON	NON	NON	NON	NON	NON	NON	NON	11.2	1.16	39.3	NON	2	NON					25
196	ANALYSABLE	73.0274	72.8712				2021-01-21	YES		NEGATIF	35	35	SEROPOSITIVE	134.5	134.5	Low REPONDEUR	Low or Norm Resp	64.5	169	1.69	22.5832	NON	M	Vasculaire	OUI	NON	OUI	OUI	OUI	NON	OUI	NON	NON	NON	NON	NON	NON	NON	8.6	0.85	32.5	OUI	29	NON
197	ANALYSABLE	77.8986	77.7452				2021-01-29	YES		NEGATIF	26	26	SEROPOSITIVE	2676.5	2676.5	RESPONDERS	Low or Norm Resp	68.5	165	1.65	25.1607	NON	M	Vasculaire	OUI	OUI	OUI	OUI	NON	NON	NON	NON	NON	NON	NON	NON	NON	NON	11.8	1.14	38.8	NON	6	NON
198	ANALYSABLE	60.7068	60.5534	14/09/2020	SARS CoV2		2021-01-20	NO 2nd Vacc	VP	POSITIF	56	56	SEROPOSITIVE	37119	37119	RESPONDERS	High Resp	48.5	162	1.62	18.4804	NON	F	Indéterminée	OUI	OUI	NON	NON	NON	NON	NON	NON	NON	NON	NON	NON	NON	OUI	12.6	1.74	38.8	NON	6	OUI	Moderate	NON	NON	NON
199	ANALYSABLE	48.0575	47.8493				2021-02-18	YES		NEGATIF	26	26	SERONEGATIVE	0	0	Low REPONDEUR	Low or Norm Resp	63	166	1.66	22.8625	NON	M	NTIC	NON	OUI	NON	NON	NON	NON	NON	OUI	OUI	OUI	OUI	NON	OUI	NON	12.4	1.36	40.6	NON	3
200	ANALYSABLE	91.0548	90.8986				2021-01-21	YES		NEGATIF	35	35	SEROPOSITIVE	16712.7	16712.7	RESPONDERS	High Resp	68.5	164	1.64	25.4685	NON	M	Vasculaire	NON	OUI	OUI	OUI	NON	NON	NON	NON	NON	NON	NON	NON	NON	OUI	11.5	1	37	NON	3	NON
201	ANALYSABLE	79.7233	79.5699				2021-01-29	YES		NEGATIF	26	26	SEROPOSITIVE	861.2	861.2	RESPONDERS	Low or Norm Resp					NON	F	PKR	NON	OUI	NON	NON	NON	NON	NON	NON	NON	NON	OUI	NON	NON	OUI	11.8	1.3	38.8	NON	2	NON
202	ANALYSABLE	70.0356	69.8822				2021-01-20	YES		NEGATIF	35	35	SEROPOSITIVE	7271.6	7271.6	RESPONDERS	High Resp	65	169	1.69	22.7583	NON	M	Uropathy/reduction	NON	OUI	NON	OUI	NON	OUI	NON	NON	NON	NON	NON	NON	NON	NON	12.5	0.93	42.1	NON	7	NON
203	ANALYSABLE	78.9151	78.7589				2021-01-21	YES		NEGATIF	35	35	SEROPOSITIVE	7039.4	7039.4	RESPONDERS	High Resp	75.5	169	1.69	26.4346	OUI	M	DIABETIQUE	OUI	OUI	OUI	OUI	OUI	NON	NON	NON	NON	NON	NON	NON	NON	NON	11.3	1.3	37.3	NON	7	NON
204	ANALYSABLE	76.9562	76.8027				2021-01-28	YES		NEGATIF	27	27	SEROPOSITIVE	1960	1960	RESPONDERS	Low or Norm Resp					NON	M	Vasculaire	OUI	OUI	OUI	OUI	OUI	NON	NON	NON	NON	NON	OUI	NON	NON	NON	12	1.25	35.6	NON	14.4	NON
205	ANALYSABLE	84.8356	84.6795				2021-01-21	YES		NEGATIF	35	35	SEROPOSITIVE	2227.9	2227.9	RESPONDERS	Low or Norm Resp	77	172	1.72	26.0276	OUI	M	NTIC	OUI	OUI	NON	NON	NON	NON	NON	OUI	NON	NON	NON	NON	NON	NON	10.5	1.76	24.4	OUI	19.5	NON
206	ANALYSABLE	59.7562	59.5507				2021-02-18	YES		NEGATIF	25	25	SEROPOSITIVE	1002.6	1002.6	RESPONDERS	Low or Norm Resp	85	160	1.6	33.2031	OUI	F	PKR	NON	OUI	NON	NON	NON	OUI	NON	NON	NON	NON	NON	NON	NON	NON	11.5	1.54	39.7	NON	3.4
207	ANALYSABLE	55.4575	55.2466				2021-02-19	YES		NEGATIF	28	28	SEROPOSITIVE	6371.9	6371.9	RESPONDERS	Low or Norm Resp	79	158	1.58	31.6456	OUI	F	Indéterminée	NON	OUI	NON	NON	NON	NON	NON	NON	NON	NON	NON	NON	NON	NON	12.1	0.95	41.5	NON	6
208	ANALYSABLE	77.6932	77.5178				2021-01-28	YES		NEGATIF	35	35	SEROPOSITIVE	1271.1	1271.1	RESPONDERS	Low or Norm Resp					OUI	F	DIABETIQUE	OUI	OUI	NON	NON	NON	NON	NON	NON	NON	NON	NON	NON	NON	OUI	10.8	0.9	33.4	NON	59	NON
209	ANALYSABLE	65.9068	65.7534				2021-01-20	YES		NEGATIF	35	35	SEROPOSITIVE	1699.1	1699.1	RESPONDERS	Low or Norm Resp	78	170	1.7	26.9896	OUI	F	NTIC	NON	OUI	NON	NON	NON	OUI	NON	OUI	NON	NON	NON	NON	NON	NON	12.1	0.63	34.2	NON	3	NON
210	ANALYSABLE	68.8466	68.6904				2021-01-21	YES		NEGATIF	28	28	SEROPOSITIVE	14316.1	14316.1	RESPONDERS	High Resp	112	182	1.82	33.8123	OUI	M	Glom	NON	OUI	NON	NON	NON	NON	NON	NON	NON	NON	NON	NON	NON	NON	11.2	1.47	42.1	NON	3	NON					0
211	ANALYSABLE	83.4877	83.2904				2021-02-10	YES		NEGATIF	30	30	SEROPOSITIVE	9115.9	9115.9	RESPONDERS	High Resp	62.5	167	1.67	22.4103	NON	M	Vasculaire	NON	OUI	NON	NON	NON	NON	NON	NON	NON	NON	NON	NON	NON	NON	12.5	0.48	39.5	NON	3
212	ANALYSABLE	65.8493	65.6575				2021-02-05	YES		NEGATIF	33	33	SEROPOSITIVE	1385.9	1385.9	RESPONDERS	Low or Norm Resp	66.5	146	1.46	31.1972	OUI	F	Vasculaire	OUI	OUI	OUI	OUI	OUI	NON	NON	NON	NON	NON	NON	NON	NON	OUI	11.4	1.54	39.6	NON	4	NON					25
213	ANALYSABLE	70.0493	69.8384				2021-02-18	YES		NEGATIF	27	27	SEROPOSITIVE	590.2	590.2	RESPONDERS	Low or Norm Resp	62	169	1.69	21.7079	NON	M	NTIC	NON	NON	OUI	NON	OUI	NON	NON	NON	NON	OUI	NON	OUI	OUI	NON	11.4	1.16	35.4	NON	15	NON
214	GRAFT		59.3616				2021-02-18	NO 2nd Vacc		NEGATIF
215	IN PROGRESS	82.6795	82.4274				2021-02-09	YES		NEGATIF	28	28
216	ANALYSABLE	79.4137	79.2575				2021-01-21	YES		NEGATIF	35	35	SEROPOSITIVE	862.3	862.3	RESPONDERS	Low or Norm Resp	62.5	168	1.68	22.1443	NON	M	DIABETIQUE	OUI	OUI	OUI	NON	NON	NON	NON	NON	NON	NON	NON	NON	NON	OUI	11.5	0.71	39.6	NON	1						50
217	ANALYSABLE	60.2904	60.137				2021-01-20	YES		NEGATIF	35	35	SEROPOSITIVE	1222.9	1222.9	RESPONDERS	Low or Norm Resp	61.5	183	1.83	18.3642	NON	M	NTIC	NON	OUI	NON	NON	NON	NON	NON	NON	NON	OUI	NON	OUI	OUI	OUI	10.2	1.9	39.9	NON	4	NON					100
218	ANALYSABLE	30.8274	30.6712				2021-01-21	YES		NEGATIF	35	35	SEROPOSITIVE	14434.5	14434.5	RESPONDERS	High Resp					NON	M	Uropathy/reduction	NON	OUI	NON	NON	NON	NON	NON	NON	NON	NON	NON	NON	NON	OUI	9	1.02	43	NON	26	NON
219	ANALYSABLE	63.1671	63.011	2021-01-02	SARS CoV2		2021-01-19	NO 2nd Vacc			57	57	SEROPOSITIVE	181.8	181.8	Low REPONDEUR	Low or Norm Resp	50.5	158	1.58	20.2291	NON	F	DIABETIQUE	OUI	OUI	OUI	OUI		NON	NON	NON	NON	NON	NON	NON	NON	OUI	12	1.23	31.5	OUI	1	OUI	Moderate	NON	NON	NON
220	ANALYSABLE	73.6685	73.4767				2021-02-05	YES		NEGATIF	33	33	SEROPOSITIVE	5276.6	5276.6	RESPONDERS	Low or Norm Resp	76	158	1.58	30.4438	OUI	F	PKR	NON	OUI	NON	NON	NON	NON	NON	NON	NON	NON	NON	NON	NON	NON	11.5	1	38.3	NON	10
221	NO VACC		44.9425			REFUS
222	ANALYSABLE	52.5918	52.4				2021-01-09	YES			61	61	SEROPOSITIVE	2094.1	2094.1	RESPONDERS	Low or Norm Resp					NON	M	PKR	NON	OUI	NON	NON	NON	NON	NON	NON	NON	NON	NON	NON	NON	OUI	11.5	1.04	41.1	NON	2	NON
223	IN PROGRESS		71.2247				2021-02-11	YES		NEGATIF
224	ANALYSABLE	63.9836	63.7699				2021-02-18	YES		NEGATIF	28	28	SEROPOSITIVE	1318.5	1318.5	RESPONDERS	Low or Norm Resp	80	172	1.72	27.0416	OUI	M	DIABETIQUE	OUI	NON	OUI	OUI	NON	NON	NON	NON	NON	NON	NON	NON	NON	NON	12	1.22	33.5	NON	8	NON
225	ANALYSABLE	70.3151	70.1041				2021-02-19	YES		NEGATIF	28	28	SEROPOSITIVE	389.9	389.9	Low REPONDEUR	Low or Norm Resp	63.5	176	1.76	20.4997	NON	M	Glom	NON	OUI	OUI	NON	NON	NON	NON	NON	NON	NON	NON	NON	NON	OUI	11.9	1.13	36.4	NON	7	NON
226	NO VACC		58.9205			CI
228	NO VACC		69.7808			CI
229	ANALYSABLE	77.1178	76.9644				2021-01-28	YES		NEGATIF	27	27	SEROPOSITIVE	3488.7	3488.7	RESPONDERS	Low or Norm Resp	74	165	1.65	27	NON	M	DIABETIQUE	OUI	OUI	NON	NON	NON	NON	NON	NON	NON	OUI	NON	NON	OUI	NON	11.3	1.22	38.3	NON	8
230	IN PROGRESS		51.0658				2021-02-17	YES		NEGATIF
231	ANALYSABLE	83.9096	83.7562	16/11/2020	SARS CoV2		2021-02-18	NO 2nd Vacc	VP	POSITIF	27	55	SEROPOSITIVE	37590.5	37590.5	RESPONDERS	High Resp	69.5	173	1.73	23.2216	NON	M	PKR	NON	OUI	OUI	NON	OUI	NON	NON	NON	NON	NON	NON	NON	NON	NON	12.7	1.75	31.1	OUI	8.7	OUI	Severe	OUI	OUI	NON
233	ANALYSABLE	86.9452	86.789	26/01/2021	SARS CoV2		2021-01-21	NO 2nd Vacc		NEGATIF	50	57	SEROPOSITIVE	184.1	184.1	Low REPONDEUR	Low or Norm Resp	80	169	1.69	28.0102	OUI	F	Vasculaire	OUI	OUI	NON	NON	NON	NON	NON	NON	NON	NON	NON	NON	NON	OUI	13.1	0.89	33.7	NON	3	OUI	Moderate	NON	NON	NON
234	ANALYSABLE	70.0466	69.874				2021-01-20	YES		NEGATIF	42	42	SEROPOSITIVE	5365.6	5365.6	RESPONDERS	Low or Norm Resp	95.5	173	1.73	31.9089	OUI	M	DIABETIQUE	OUI	OUI	NON	NON	NON	NON	NON	OUI	NON	NON	NON	NON	NON	OUI	10.9	1.25	36.9	NON	1	NON
235	IN PROGRESS	53.4959	53.2082				2021-03-09	YES		NEGATIF	29	29
236	ANALYSABLE	89.3397	89.1863				2021-01-29	YES		NEGATIF	26	26	SEROPOSITIVE	6521.7	6521.7	RESPONDERS	Low or Norm Resp	59	160	1.6	23.0469	NON	M	DIABETIQUE	OUI	OUI	NON	NON	NON	NON	NON	NON	NON	NON	NON	NON	NON	NON	11.9	1.87	35.4	NON	8
237	ANALYSABLE	64.1644	64.011	20/10/2020	SARS CoV2		2021-02-18	NO 2nd Vacc	VP	POSITIF	27	27	SEROPOSITIVE	25969.5	25969.5	RESPONDERS	High Resp	111.5	181	1.81	34.0344	OUI	M	DIABETIQUE	OUI	OUI	NON	OUI	NON	NON	NON	NON	NON	NON	NON	NON	NON	NON	12	1.24	40.3	NON	8	OUI	Moderate	NON	NON	NON	50
238	ANALYSABLE	82.137	81.9836				2021-01-20	YES		NEGATIF	35	35	SEROPOSITIVE	1261.5	1261.5	RESPONDERS	Low or Norm Resp					NON	M	Vasculaire	OUI	OUI	OUI	OUI	NON	NON	NON	OUI	NON	NON	NON	NON	NON	NON	10.9	1.47	40.3	NON	1	NON
239	ANALYSABLE	88.6849	88.5288				2021-01-28	YES		NEGATIF	28	28	SEROPOSITIVE	2163.3	2163.3	RESPONDERS	Low or Norm Resp	63	162	1.62	24.0055	NON	M	Vasculaire	NON	OUI	NON	NON	NON	NON	NON	NON	NON	NON	NON	NON	NON	NON	11.9	0.53	38.8	NON	4
240	ANALYSABLE	88.6767	88.4658				2021-02-18	YES		NEGATIF	27	27	SEROPOSITIVE	1378.5	1378.5	RESPONDERS	Low or Norm Resp	66	174	1.74	21.7994	NON	M	Indéterminée	NON	NON	NON	NON	NON	NON	NON	NON	NON	NON	NON	NON	NON	NON	9.5	0.5	37	NON	4
241	ANALYSABLE	87.9945	87.7945				2021-01-28	YES		NEGATIF	30	30	SEROPOSITIVE	134.6	134.6	Low REPONDEUR	Low or Norm Resp	71	150	1.5	31.5556	OUI	F	DIABETIQUE	OUI	OUI	NON	NON	OUI	NON	NON	NON	NON	NON	NON	NON	NON	NON	11.2	0.95	33.4	NON	31
242	ANALYSABLE	74.8603	74.6548				2021-02-18	YES		NEGATIF	25	25	SEROPOSITIVE	6721	6721	RESPONDERS	Low or Norm Resp	80	180	1.8	24.6914	NON	M	Glom	NON	OUI	OUI	NON	NON	NON	NON	NON	NON	NON	NON	NON	NON	NON	12.4	1.2	35	NON	5
243	ANALYSABLE	79.7808	79.6274				2021-01-20	YES		NEGATIF	26	26	SEROPOSITIVE	4156.3	4156.3	RESPONDERS	Low or Norm Resp	56.5	160	1.6	22.0703	NON	F	NTIC	NON	OUI	NON	NON	NON	NON	NON	OUI	NON	NON	NON	NON	NON	OUI	11.7	0.93	28.8	OUI	42	NON					25
244	ANALYSABLE	68.1616	67.9507				2021-02-18	YES		NEGATIF	27	27	SEROPOSITIVE	7801.9	7801.9	RESPONDERS	High Resp	83.5	167	1.67	29.9401	OUI	F	Indéterminée	NON	OUI	NON	NON	NON	NON	NON	NON	NON	NON	NON	NON	NON	OUI	10.5	0.95	36.9	NON	2	NON
245	IN PROGRESS	86.3918	86.1397				2021-03-04	YES		NEGATIF	28	28
246	IN PROGRESS	88.2548	88.0411				2021-02-18	YES		NEGATIF	28	28
247	ANALYSABLE	88.7452	88.5288				2021-02-17	YES		NEGATIF	30	30	SEROPOSITIVE	207.9	207.9	Low REPONDEUR	Low or Norm Resp	72.5	170	1.7	25.0865	NON	M	DIABETIQUE	OUI	OUI	NON	NON	NON	NON	NON	NON	NON	NON	NON	NON	NON	NON	9.8	0.89	29.4	OUI	15	NON
248	ANALYSABLE		45.3205				2021-02-10	YES		NEGATIF			SEROPOSITIVE	446.5	446.5	Low REPONDEUR	Low or Norm Resp	52.5	155	1.55	21.8522	NON	F	Uropathy/reduction	NON	NON	NON	NON	NON	NON	NON	NON	NON	NON	NON	NON	NON	NON	10.9	0.99	37	NON	11	NON
249	NO VACC	87.389	68.9479			REFUS
250	IN PROGRESS	-52.1918	87.1753				2021-03-04	NO 2nd Vacc	FP	POSITIF	33	33						58	170	1.7	20.0692	NON	M	Vasculaire	NON	OUI	OUI	OUI	NON	NON	NON	NON	NON	NON	NON	NON	NON	NON	10.6	0.76	33.9		8
251	ANALYSABLE	84.8438	84.6466				2021-02-12	YES		NEGATIF	29	29	SEROPOSITIVE	2665.2	2665.2	RESPONDERS	Low or Norm Resp	71	163	1.63	26.7229	OUI	M	DIABETIQUE	OUI	OUI	OUI	OUI	NON	NON	NON	OUI	NON	NON	NON	NON	NON	NON	10	1.15	36.8	NON	2	NON
252	IN PROGRESS	79.6795	79.3534				2021-03-25	YES		NEGATIF	29	29
[truncated: 2 more columns]
